# Supplementary material for: Probabilistic model data of spatial-dependent crashes for ranking risk of road segments
Source: Data Brief. 2019 Dec 9;28:104966. doi: 10.1016/j.dib.2019.104966 (PMC6926288; doi:10.1016/j.dib.2019.104966)
Supplement: Multimedia component 1 [file mmc1.zip]

Archive with 6 entries (5 files):
- DATA_/
- DATA_/M42_Motorway_DATA.xlsx
- DATA_/M5_Motorway_DATA.xlsx
- DATA_/M6_Motorway_DATA.xlsx
- DATA_/~$M5Motorway_DATA.xlsx
- DATA_/~$plot_counts_rates_all_roadways.xlsx
