# Supplementary material for: Probabilistic model data of spatial-dependent crashes for ranking risk of road segments
Source: Data Brief. 2019 Dec 9;28:104966. doi: 10.1016/j.dib.2019.104966 (PMC6926288; doi:10.1016/j.dib.2019.104966)
Supplement: Multimedia component 1 [file mmc1.zip › DATA_/M42_Motorway_DATA.xlsx]

## Sheet: Sheet1
Segment	ONS.GOR.Name	CP	L	DDAT	Crashes(y)	Rates(O)	new_z1_M42	new_z2_M42
1	West Midlands	70120	0.68	496252	2	1.25722	0.679	0.321
2	West Midlands	70119	0.68	346048	0	0	0.814333	0.185667
3	West Midlands	38412	4.16	1040753	19	0.930902	0.966	0.034
4	West Midlands	8362	0.62	886248	4	1.5442	0.451	0.549
5	West Midlands	18423	2.67	1044556	9	0.684527	0.995667	0.004333
6	West Midlands	38113	3.41	1215703	31	1.58625	0.049	0.951
7	West Midlands	38717	0.62	769260	2	0.889521	0.854333	0.145667
8	West Midlands	73950	0.74	1282111	7	1.56506	0.321333	0.678667
9	West Midlands	38718	1.36	1282111	5	0.60827	0.979667	0.020333
10	West Midlands	17838	2.42	1377460	6	0.381811	0.997667	0.002333
11	West Midlands	47901	3.6	1429238	20	0.824545	0.990667	0.009333
12	West Midlands	27879	2.05	1414546	31	2.26768	0.000333	0.999667
13	West Midlands	38427	0.24	1414544	2	1.24966	0.753667	0.246333
14	West Midlands	70330	0.31	1414544	8	3.86993	0.026	0.974
15	West Midlands	8342	3.72	1126478	11	0.556824	1	0
16	West Midlands	48506	0.93	772153	1	0.295396	0.886	0.114
17	West Midlands	28372	2.05	1150797	10	0.899163	0.942667	0.057333
18	West Midlands	57893	5.9	793794	25	1.13233	0.682667	0.317333
19	West Midlands	73741	5.84	631344	12	0.690388	0.995667	0.004333
20	East Midlands	38419	1.3	631344	3	0.775359	0.829667	0.170333
21	East Midlands	70278	0.37	440424	1	1.30172	0.651333	0.348667
