# Supplementary material for: Probabilistic model data of spatial-dependent crashes for ranking risk of road segments
Source: Data Brief. 2019 Dec 9;28:104966. doi: 10.1016/j.dib.2019.104966 (PMC6926288; doi:10.1016/j.dib.2019.104966)
Supplement: Multimedia component 1 [file mmc1.zip › DATA_/M5_Motorway_DATA.xlsx]

## Sheet: Sheet1
Segment	ONS.GOR.Name	CP	L	AADT	Crashes(y)	Rates(O)	M5_z1	M5_z2	M5_z3
1	Devon	56192	3.54	389354	5	0.424107	0.847333	0.152667	0
2	Devon	16023	1.11	369383	13	3.70678	0	0.008333	0.991667
3	Devon	36195	10.68	300558	6	0.218527	1	0	0
4	Devon	6023	4.16	287051	22	2.15389	0	0.294333	0.705667
5	Devon	26023	4.41	305371	14	1.21539	0.012333	0.983667	0.004
6	Somerset	73396	3.97	305371	25	2.41088	0	0.028333	0.971667
7	Somerset	46191	7.02	326620	3	0.152966	1	0	0
8	Somerset	56022	6.64	410252	21	0.901267	0.005667	0.994333	0
9	Somerset	6022	4.97	371864	7	0.442803	0.764667	0.235333	0
10	Somerset	47971	5.09	388942	14	0.826758	0.036667	0.963333	0
11	Somerset	56017	0.37	125693	2	5.02771	0.015333	0.263	0.721667
12	Somerset	73837	4.53	339795	6	0.455711	0.849	0.151	0
13	North Somerset	16021	4.9	339795	20	1.40433	0	0.998667	0.001333
14	North Somerset	56013	5.71	477766	21	0.899955	0.063667	0.936333	0
15	North Somerset	56021	6.4	486637	37	1.3889	0	0.999667	0.000333
16	North Somerset	46019	1.11	572394	4	0.736029	0.381667	0.617333	0.001
17	Bristol, City of	73299	0.99	572394	20	4.12622	0	0.001333	0.998667
18	Bristol, City of	70103	0.31	113738	0	0	0.681333	0.163	0.155667
19	Bristol, City of	26021	0.24	210936	2	4.61871	0.022333	0.293667	0.684
20	Bristol, City of	70102	0.31	101914	0	0	0.621	0.252667	0.126333
21	Bristol, City of	99620	0.62	427802	3	1.32233	0.101	0.73	0.169
22	Bristol, City of	73296	0.86	483226	9	2.5319	0.000333	0.129667	0.87
23	South Gloucestershire	16020	2.67	483226	33	2.99024	0	0.004667	0.995333
24	South Gloucestershire	99619	2.42	511758	26	2.45441	0	0.027	0.973
25	South Gloucestershire	99607	0.74	573053	30	8.27081	0	0	1
26	South Gloucestershire	26020	7.51	412416	5	0.188733	1	0	0
27	South Gloucestershire	73551	1.05	377606	1	0.294866	0.285667	0.712667	0.001667
28	Gloucestershire	46018	9.32	377606	17	0.564738	0.664667	0.335333	0
29	Gloucestershire	16019	3.16	444360	18	1.49866	0	0.984333	0.015667
30	Gloucestershire	36019	6.46	438499	13	0.536532	0.629667	0.370333	0
31	Gloucestershire	99723	2.6	418165	2	0.215061	0.873	0.127	0
32	Gloucestershire	6019	2.92	407514	9	0.88424	0.021	0.979	0
33	Gloucestershire	36018	5.03	478365	12	0.583051	0.622	0.378	0
34	Gloucestershire	73532	1.05	390798	8	2.2793	0.000333	0.352333	0.647333
35	Gloucestershire	6018	1.18	390798	10	2.53524	0	0.060667	0.939333
36	Worcestershire	73533	1.42	390798	0	0	0.986	0.014	0
37	Worcestershire	73534	0.06	390798	7	34.9018	0	0.001333	0.998667
38	Worcestershire	26018	9.19	430631	9	0.265873	1	0	0
39	Worcestershire	56012	3.23	494418	31	2.26944	0	0.071333	0.928667
40	Worcestershire	16017	5.71	505718	5	0.202432	1	0	0
41	Worcestershire	48090	4.9	583297	31	1.26803	0	1	0
42	Worcestershire	70121	0.74	327889	9	4.33648	0	0.027333	0.972667
43	Worcestershire	36017	1.67	460270	7	1.06469	0.168667	0.825	0.006333
44	Worcestershire	6017	4.34	436977	11	0.678106	0.370667	0.629333	0
45	Dudley	58208	1.11	428700	2	0.491368	0.338333	0.660667	0.001
46	Dudley	26017	2.29	439528	5	0.580766	0.49	0.51	0
47	Sandwell	73424	0.93	439528	5	1.43006	0.009	0.846	0.145
48	Sandwell	46015	2.48	516660	5	0.456212	0.738333	0.261667	0
49	Sandwell	16016	2.11	549800	15	1.51167	0	0.969	0.031
50	Sandwell	58131	1.36	312757	2	0.549714	0.505333	0.491333	0.003333
51	Sandwell	26025	1.55	222355	2	0.678429	0.243667	0.749667	0.006667
52	Walsall	73920	0.18	312757	1	2.0767	0.16	0.483333	0.356667
