# Supplementary material for: Probabilistic model data of spatial-dependent crashes for ranking risk of road segments
Source: Data Brief. 2019 Dec 9;28:104966. doi: 10.1016/j.dib.2019.104966 (PMC6926288; doi:10.1016/j.dib.2019.104966)
Supplement: Multimedia component 1 [file mmc1.zip › DATA_/M6_Motorway_DATA.xlsx]

## Sheet: Sheet1
Segment		CP	L	AADT	Crashes(y)	Rates(O)	M6_z1	M6_2	M6_z3	M6_z4
1		74929	1.11	270706	1	0.254581	0.421333	0.567667	0.011	0
2		74930	0.43	81031	4	8.78187	0	0.008333	0.130333	0.861333
3		73744	0.8	328316	22	6.40748	0	0	0	1
4		36022	1.86	419018	29	2.84642	0	0	1	0
5		16024	8.57	446408	45	0.899801	0	1	0	0
6		73318	0.43	538532	11	3.63379	0	0.002	0.710333	0.287667
7		36029	2.05	756542	14	0.690538	0.014667	0.985333	0	0
8		73317	2.29	608328	2	0.109826	0.996667	0.003333	0	0
9		28526	0.62	556849	17	3.76675	0	0.000333	0.287667	0.712
10		80842	7.45	591316	16	0.277837	1	0	0	0
11		80841	1.73	493118	11	0.986376	0.002	0.98	0.018	0
12		70228	0.18	473550	8	7.17957	0	0.000667	0.015667	0.983667
13		6024	0.37	433266	1	0.477189	0.370667	0.411667	0.217	0.000333
14		8437	2.36	418780	11	0.851415	0.003667	0.991	0.005333	0
15		73056	0.49	658307	6	1.4229	0.001	0.390667	0.608333	0
16		38523	1.55	658307	20	1.4994	0	0.126667	0.873333	0
17		38313	0.37	210187	9	8.85282	0	0	0.004	0.996
18		36023	3.23	550467	14	0.602339	0.060333	0.939667	0	0
19		70234	0.49	218421	1	0.714753	0.184	0.547667	0.267667	0.000667
20		70233	0.43	107812	2	3.30021	0.011333	0.197333	0.422	0.369333
21		70232	0.49	98275	2	3.17715	0.006333	0.171	0.642667	0.18
22		70230	0.43	517729	18	6.18512	0	0	0.000333	0.999667
23		70231	0.49	94016	4	6.64215	0	0.006333	0.214667	0.779
24		16025	3.1	647850	55	2.09495	0	0	1	0
25		73060	0.86	637616	12	1.67406	0	0.127	0.873	0
26		46021	0.49	648327	26	6.2608	0	0	0	1
27		36024	1.42	232305	9	2.08709	0	0.027	0.972333	0.000667
28		73921	0.18	243899	9	15.6822	0	0	0	1
29		16026	1.24	678741	31	2.81762	0	0	1	0
30		46022	1.49	601957	16	1.36463	0.000333	0.373	0.626667	0
31		38071	2.29	506902	12	0.790803	0	0.998	0.002	0
32		74014	1.24	646852	27	2.57504	0	0	1	0
33		26026	2.11	453449	33	2.63845	0	0	1	0
34		80808	1.05	379420	23	4.41636	0	0	0.032667	0.967333
35		80809	1.61	583469	22	1.79154	0	0.004667	0.995333	0
36		56025	5.28	508596	19	0.541244	0.063667	0.936333	0	0
37		16027	5.28	593421	6	0.146488	1	0	0	0
38		46023	11.18	559755	69	0.843443	0	1	0	0
39		18327	0.12	265599	10	24.0015	0	0	0	1
40		26027	9.44	548145	27	0.399156	0.970667	0.029333	0	0
41		6027	6.08	567507	39	0.864642	0	1	0	0
42		81270	2.23	570759	32	1.92326	0	0	1	0
43		81259	1.24	601426	18	1.84635	0	0.012	0.988	0
44		81258	0.24	599953	18	9.56292	0	0	0	1
45		81255	2.23	602491	29	1.65116	0	0.004333	0.995667	0
46		81254	2.29	602491	15	0.831671	0	0.998667	0.001333	0
47		81271	3.6	563951	20	0.753586	0	1	0	0
48		46024	4.59	494731	50	1.68436	0	0.000333	0.999667	0
49		73274	0.24	538702	11	6.50848	0	0	0.004333	0.995667
50		58077	0.37	502281	6	2.46973	0.000333	0.043667	0.946667	0.009333
51		74865	2.48	756526	28	1.14164	0	0.940667	0.059333	0
52		74867	0.24	156137	4	8.16563	0	0.006	0.162667	0.831333
53		74866	0.49	527333	20	5.92101	0	0	0.000333	0.999667
54		74868	0.37	193030	2	2.14215	0.010333	0.178333	0.736	0.075333
55		6028	2.42	772148	39	1.5966	0	0.006	0.994	0
56		36027	1.55	532597	21	1.94597	0	0.000667	0.999333	0
57		16029	3.1	543440	26	1.18061	0	0.853333	0.146667	0
58		57067	0.74	557740	13	2.4095	0	0.006333	0.993	0.000667
59		73970	0.55	548582	5	1.26769	0.006	0.547333	0.446667	0
60		26029	1.3	594936	7	0.692358	0.083	0.914667	0.002333	0
61		6029	0.93	144492	0	0	0.73	0.260667	0.009333	0
62		36028	2.73	559789	7	0.350395	0.930333	0.069667	0	0
63		16030	4.22	534737	23	0.77969	0.000333	0.999667	0	0
64		46026	7.51	464447	27	0.592153	0.018	0.982	0	0
65		26030	1.8	483328	10	0.87929	0.003333	0.970667	0.026	0
66		99555	0.31	287142	9	7.73447	0	0	0.012333	0.987667
67		6030	1.42	412978	7	0.913123	0.033333	0.859333	0.107333	0
68		99534	1.92	594718	7	0.468956	0.484333	0.515667	0	0
69		16031	1.8	536305	10	0.792432	0.009333	0.988667	0.002	0
70		8759	0.62	329259	21	7.86931	0	0	0	1
71		75456	0.62	128915	1	0.957087	0.326333	0.471333	0.194333	0.008
72		46027	12.8	355817	5	0.0839808	1	0	0	0
73		28140	0.43	193274	5	4.6023	0	0.056333	0.283333	0.660333
74		26031	6.27	283648	21	0.903272	0	0.999333	0.000667	0
75		74941	0.18	62268	1	6.8251	0.028667	0.16	0.377667	0.433667
76		74939	0.18	250051	3	5.09879	0.001333	0.047667	0.338333	0.612667
77		74940	0.18	52832	0	0	0.198333	0.288667	0.418	0.095
78		6031	4.03	327645	16	0.926953	0	0.995333	0.004667	0
79		73324	3.23	293649	15	1.20978	0	0.823	0.177	0
80		16032	4.53	269053	7	0.439348	0.638667	0.361333	0	0
81		46028	7.76	195242	9	0.454416	0.653667	0.346333	0	0
82		26032	8.82	195332	7	0.310815	0.987333	0.012667	0	0
83		28063	0.31	43348	0	0	0.596333	0.343667	0.020333	0.039667
84		56032	5.65	250763	6	0.323956	0.956	0.044	0	0
85		56023	11.18	256675	6	0.159946	1	0	0	0
86		16033	3.1	227197	3	0.325839	0.818	0.182	0	0
87		46029	12.42	209285	3	0.0882893	1	0	0	0
88		26033	2.67	178697	3	0.480994	0.573	0.426	0.001	0
89		6033	3.79	229498	4	0.351794	0.863	0.137	0	0
90		16612	5.9	195420	9	0.597129	0.158333	0.841667	0	0
